# Supplementary material for: How to Distinguish Marfan Syndrome from Marfanoid Habitus in a Physical Examination—Comparison of External Features in Patients with Marfan Syndrome and Marfanoid Habitus
Source: Int J Environ Res Public Health. 2022 Jan 11;19(2):772. doi: 10.3390/ijerph19020772 (PMC8775541; doi:10.3390/ijerph19020772)
Supplement: Supplementary file 1 [file ijerph-19-00772-s001.zip]

Archive with 1 entries (1 files):
- ijerph-1475338-supplementary.pdf
